# Supplementary material for: Molecular Characterization and Identification of Potential Inhibitors for ‘E’ Protein of Dengue Virus
Source: Viruses. 2022 Apr 29;14(5):940. doi: 10.3390/v14050940 (PMC9143040; doi:10.3390/v14050940)
Supplement: Supplementary file 1 [file viruses-14-00940-s001.zip]

Archive with 6 entries (6 files):
- viruses-1623514-supplementary/supplementary file 1_DENV1 phylogenetic tree.pdf
- viruses-1623514-supplementary/supplementary file 2_DENV2 phylogenetic tree.pdf
- viruses-1623514-supplementary/supplementary file 3_DENV3 phylogenetic tree.pdf
- viruses-1623514-supplementary/supplementary file 4_DENV4 phylogenetic tree.pdf
- viruses-1623514-supplementary/supplementary file 5_Xtra precision glide docking scores of 93 compounds.pdf
- viruses-1623514-supplementary/Supplementary file 6. Accession numbers of Dengue virus envelop (E) gene sequences.pdf
